# Supplementary material for: Disease burden of tuberculosis and post-tuberculosis in Inner Mongolia, China, 2016–2018 — based on the disease burden of post-TB caused by COPD
Source: BMC Infect Dis. 2023 Jun 14;23:406. doi: 10.1186/s12879-023-08375-w (PMC10265833; doi:10.1186/s12879-023-08375-w)
Supplement: Supplementary file 1 — Additional file 1: Supplementary Table 1. Life expectancy in Inner Mongolia, 2016-2018. [file 12879_2023_8375_MOESM1_ESM.xlsx]

## Sheet: Sheet1
Supplementary Table 1 Life expectancy in Inner Mongolia, 2016-2018
Age	2016				2017				2018
	Total	Male	Female		Total	Male	Female		Total	Male	Female
0~	78.78	76.32	81.65		78.53	75.98	81.44		78.57	76.26	81.21
1~	78.08	75.62	80.94		77.8	75.28	80.67		77.79	75.5	80.43
5~	74.17	71.71	77.03		73.9	71.38	76.76		73.89	71.6	76.52
10~	69.22	66.77	72.07		68.95	66.44	71.81		68.94	66.65	71.57
15~	64.28	61.83	67.11		64.01	61.51	66.86		64	61.72	66.62
20~	59.35	56.92	62.16		59.08	56.6	61.91		59.05	56.79	61.65
25~	54.43	52.03	57.21		54.15	51.7	56.95		54.11	51.87	56.69
30~	49.57	47.22	52.28		49.27	46.86	52.01		49.21	46.99	51.76
35~	44.76	42.48	47.4		44.45	42.11	47.11		44.39	42.23	46.86
40~	39.94	37.73	42.49		39.63	37.36	42.21		39.56	37.48	41.94
45~	35.24	33.16	37.64		34.91	32.75	37.36		34.82	32.82	37.08
50~	30.65	28.71	32.86		30.33	28.32	32.58		30.22	28.37	32.32
55~	26.3	24.57	28.24		26.01	24.23	27.98		25.88	24.24	27.69
60~	22.01	20.51	23.68		21.7	20.14	23.39		21.58	20.19	23.12
65~	18.15	16.91	19.52		17.91	16.68	19.24		17.84	16.76	18.99
70~	14.65	13.74	15.67		14.44	13.61	15.36		14.39	13.67	15.17
75~	11.07	10.32	11.92		10.83	10.15	11.58		10.75	10.21	11.34
80~	8.16	7.54	8.85		7.74	7.17	8.37		7.5	7.05	8
≥85	6.36	5.7	7.08		5.88	5.29	6.53		5.06	6.05	5.54
*Total refers to life expectancy of TB eliminated for the total population, regardless of sex. Life expectancy is the average number of years that a generation born at the same time can survive at a given age, the life expectancy of Inner Mongolia population was estimated by compiling an abridged life table in this study. Reflect the health status of the population and the level of social and eco…
